# Supplementary material for: Study on the Effects of Salt Tolerance Type, Soil Salinity and Soil Characteristics on the Element Composition of Chenopodiaceae Halophytes
Source: Plants (Basel). 2022 May 11;11(10):1288. doi: 10.3390/plants11101288 (PMC9144953; doi:10.3390/plants11101288)
Supplement: Supplementary file 1 [file plants-11-01288-s001.zip]

Archive with 1 entries (1 files):
- plants-1697392-supplementary.pdf
